# Supplementary material for: Mapping the field: A bibliometric literature review on technology mining
Source: Heliyon. 2023 Dec 14;10(1):e23458. doi: 10.1016/j.heliyon.2023.e23458 (PMC10767374; doi:10.1016/j.heliyon.2023.e23458)
Supplement: Multimedia component 1 [file mmc1.xlsx]

## Sheet: 277文献集人工编码
Publication				Corpus					Text Preprocessing		Text Mining Approach					Text Mining Software		Tech Mining Purpose
Title	Year	Author(s)	Journal	Type	Size	Source	Time-frame		indicated	details provided	Classifier	Clustering	Dictionary-Custom	Dictionary-pre-defined	Other	Proprietary	Name	Technology Monitoring	Competitive Technological Intelligence	Technology Forecasting	Technology Roadmapping	Technology Assessment	Technology Foresight	Technology Process Management	Science and Technology Indicators
Text mining as a tool for real-time technology assessment: Application to the cross-national comparative study on artificial organ technology	2021	S. J. Ahn et al.	Technology in Society	News articles	8247	News outlets	2006	2017	O	O		O			O		R	O				O
A Novel Technology Intelligence Tool Based on Utility Mining	2021	S. Altuntas and M. Sezer	Ieee Transactions on Engineering Management	Patents	261	USPTO	N/A	2018							O		N/A		O					O
Fuel-Cell Electric Vehicles: Plotting a Scientific and Technological Knowledge Map	2020	I. Alvarez-Meaza et al.	Sustainability	Research papers	2514	Scopus and Lens	1999	2019	O						O	O	Vantage Point	O			O
Deriving technology intelligence from patents: Preposition-based semantic analysis	2018	J. An et al.	Journal of Informetrics	Patents	2838	USPTO	2011	2015	O			O			O		R		O	O
An improved patent similarity measurement based on entities and semantic relations	2021	X. An et al.	Journal of Informetrics	Patents	1010	USPTO	1976	2009				O			O		Python		O					O
Functional technology foresight. A novel methodology to identify emerging technologies	2016	R. Apreda et al.	European Journal of Futures Research	Exercise information	N/A	Innovative Technology Foresight exercise	2010	2013							O		N/A						O	O
Measuring dynamic capabilities in new ventures: exploring strategic change in US green goods manufacturing using website data	2020	S. K. Arora et al.	Journal of Technology Transfer	Website data	N/A	D&B Million Dollar database	2008	2011				O			O		N/A		O					O
Capturing new developments in an emerging technology: an updated search strategy for identifying nanotechnology research outputs	2013	S. K. Arora et al.	Scientometrics	Research papers	760000	WOS	1990	2010	O			O			O	O	Vantage Point	O					O
Text matching to measure patent similarity	2018	S. Arts et al.	Strategic Management Journal	Patents	4422009	USPTO	1976	2013	O	O		O			O		N/A	O						O
Mining of graphics for information and knowledge retrieval	2009	Y. Avramenko et al.	Computers & Chemical Engineering	Research papers	N/A	Science Direct	N/A	N/A	O			O			O		Text Miner	O						O
Discovering Associations Among Technologies Using Neural Networks for Tech-Mining	2022	S. Azimi et al.	Ieee Transactions on Engineering Management	Research papers and patents	2500	IEEE, ACM, Springer, and USPTO	2000	2018	O	O	O				O	O	Vantage Point	O						O
Framework of Socio-Technology Analysis and Prescriptions for a sustainable society: Focusing on the mobile technology case	2021	H. Baek and H. Lee	Technology in Society	Research papers	64	Google Scholar, SCOPUS, and WOS	1999	2017			O	O					N/A					O		O
The future of food production ? a text-mining approach	2020	P. Bakhtin et al.	Technology Analysis & Strategic Management	Research papers, patents, news feed and media publications, analytical reports	30000000	CrossRef database, USPTO, Alexa, SimilarWeb, Food and Agriculture Organization of United Nations	2013	2017	O	O		O					iFORA	O
Trend monitoring for linking science and strategy	2017	P. Bakhtin et al.	Scientometrics	Research papers	10000	WOS	2007	2015	O	O	O	O					N/A	O					O
A Text-Based Analysis of Corporate Innovation	2021	G. Bellstam et al.	Management Science	Analyst reports	807309	S&P 500 firms	1990	2012	O	O		O		O			N/A	O							O
Evaluating the risk of patent infringement by means of semantic patent analysis: the case of DNA chips	2008	I. Bergmann et al.	R & D Management	Patents	3960	USPTO	1989	1998				O	O			O	Knowledgist 2.5	O	O
Characterization of strategic emerging technologies: the case of big data	2020	I. Bildosola et al.	Central European Journal of Operations Research	Research papers	7451	SCOPUS and WOS	2010	2016	O	O		O				O	Vantage Point	O
An approach for modelling and forecasting research activity related to an emerging technology	2017	I. Bildosola et al.	Scientometrics	Research papers	2649	WOS	2010	2015	O	O		O			O	O	Vantage Point			O				O
TeknoRoadmap, an approach for depicting emerging technologies	2017	I. Bildosola et al.	Technological Forecasting and Social Change	Research papers	5154	WOS	2008	2016	O	O		O			O	O	Vantage Point	O			O
Semantic bridging of patents and scientific publications - The case of an emerging sustainability-oriented technology	2021	C. Block et al.	Technological Forecasting and Social Change	Research papers and patents	466	WOS and DWPI	N/A	2019	O	O			O		O		PatVisor	O				O
Identification of research trends in emerging technologies implementation on public services using text mining analysis	2022	M. P. R. Bolivar and L. A. Munoz	Information Technology & People	Documents	2641	Digital Government Reference Library	2000	2020				O			O		VOSviewer and SciMAT	O		O
An indicator of technical emergence	2018	S. F. Carley et al.	Scientometrics	Research papers	13196	WOS	1991	2014	O	O					O	O	Vantage Point								O
Identify Topic Relations in Scientific Literature Using Topic Modeling	2021	H. S. Chen et al.	Ieee Transactions on Engineering Management	Research papers	5450	WOS	2000	2015	O	O		O			O		N/A	O
Topic-based technological forecasting based on patent data: A case study of Australian patents from 2000 to 2014	2017	H. S. Chen et al.	Technological Forecasting and Social Change	Patents	13910	USPTO	2000	2014	O	O		O					N/A			O
A semantic main path analysis method to identify multiple developmental trajectories	2022	L. Chen et al.	Journal of Informetrics	Patents	13401	DII	1973	2010	O			O			O		N/A	O						O
A deep learning based method benefiting from characteristics of patents for semantic relation classification	2022	L. Chen et al.	Journal of Informetrics	News, encyclopedia and patent	1010	CoNLL-2003, Wikigold, TFH-2020	N/A	N/A			O				O		N/A		O					O
Tracing the Evolution of 3-D Printing Technology in China Using LDA-Based Patent Abstract Mining	2022	W. Chen et al.	Ieee Transactions on Engineering Management	Patents	14614	Patent Search and Analysis System	2005	2018	O			O					N/A	O		O
An IPC-based vector space model for patent retrieval	2011	Y. L. Chen and Y. T. Chiu	Information Processing & Management	Patents	116	USPTO	2007	2009	O	O					O		N/A	O						O
Cross-language patent matching via an international patent classification-based concept bridge	2013	Y. L. Chen and Y. T. Chiu	Journal of Information Science	Patents	6000	USPTO, TIPO	N/A	N/A	O	O		O			O		N/A							O
Value creation in emerging technologies through text mining: the case of blockchain	2021	F. Chiarello et al.	Technology Analysis & Strategic Management	Research papers	6893	SCOPUS	N/A	2019	O			O		O			N/A	O
Exploring Technological Trends in Logistics: Topic Modeling-Based Patent Analysis	2018	D. Choi and B. Song	Sustainability	Research papers	3732	USPTO	N/A	2017	O	O		O					R	O		O
An SAO-based text-mining approach for technology roadmapping using patent information	2013	S. Choi et al.	R & D Management	Patents	688	WIPS	1991	2011	O				O			O	Knowledgist 2.5				O			O
An SAO-based text mining approach to building a technology tree for technology planning	2012	S. Choi et al.	Expert Systems with Applications	Patents	110	WIPS	1985	2005	O				O			O	Knowledgist 2.5	O					O
SAO network analysis of patents for technology trends identification: a case study of polymer electrolyte membrane technology in proton exchange membrane fuel cells	2011	S. Choi et al.	Scientometrics	Patents	232	WIPS	2005	2008	O	O			O			O	Knowledgist 2.5	O		O
Early detection of valuable patents using a deep learning model: Case of semiconductor industry	2020	P. Chung and S. Y. Sohn	Technological Forecasting and Social Change	Patents	296933	USPTO	2000	2015	O	O	O				O		N/A	O	O					O
Investigating biofuels through network analysis	2016	Y. Curci and C. A. M. Ospina	Energy Policy	Patents	250638	BioPat	1989	2000	O	O					O		N/A	O		O
Combining natural language processing techniques and algorithms LSA, word2vec and WMD for technological forecasting and similarity analysis in patent documents	2022	J. M. de Rezende et al.	Technology Analysis & Strategic Management	Patents	272	USPTO	2010	2018	O			O			O		Python 3.6 and Django 1.8			O			O
Assessing technology legitimacy with topic models and sentiment analysis - The case of wind power in Germany	2022	J. Dehler-Holland et al.	Technological Forecasting and Social Change	Newspapers	9840	Die Welt, Die Tageszeitung, Frankfurter Allgemeine Zeitung, and Süddeutsche Zeitung	2009	2018	O	O		O		O			N/A	O				O		O
Manufacturing strategy 4.0: a framework to usher towards industry 4.0 implementation for digital transformation	2022	V. Dohale et al.	Industrial Management & Data Systems	Experts’ opinions	10	USA, UK, Germany, India and so on.	N/A	N/A				O					VOSViewer	O	O					O
Predicting potential knowledge convergence of solar energy: bibliometric analysis based on link prediction model	2021	Y. R. Duan and Q. Guan	Scientometrics	Research papers	6496	WOS	2008	2017	O						O		N/A			O
Detecting emerging technologies and their evolution using deep learning and weak signal analysis	2022	A. Ebadi et al.	Journal of Informetrics	Research papers	21669	SCOPUS	1985	2020	O						O		Python	O		O
Patent-based semantic measurement of one-way and two-way technology convergence: The case of ultraviolet light emitting diodes (UV-LEDs)	2019	K. Eilers et al.	Technological Forecasting and Social Change	Patents	341	USPTO	1976	2015				O					N/A	O
A methodology for technology trend monitoring: the case of semantic technologies	2016	O. Ena et al.	Scientometrics	Research papers	4994, 623	WOS, DII	2002	2012	O			O			O	O	Vantage Point	O		O
Topic modeling and technology forecasting for assessing the commercial viability of healthcare innovations	2020	S. S. Erzurumlu and D. Pachamanova	Technological Forecasting and Social Change	Patents	1530	USPTO	1997	2017	O	O		O					N/A			O		O
Spatio-temporal clustering analysis and technological forecasting of nanotechnology using patent data	2022	R. L. Forestal et al.	Technology Analysis & Strategic Management	Patents	16042	InnoVue search platform	1985	2020				O			O		ClusterMap			O
Identifying the evolutionary process of emerging technologies: A chronological network analysis of World Wide Web conference sessions	2015	T. Furukawa et al.	Technological Forecasting and Social Change	Papers and sessions	1189	WWW conferences	2002	2011				O			O		N/A	O		O
Clusterization and mapping of waste recycling science. Evolution of research from 2002 to 2012	2015	G. Garechana et al.	Journal of the Association for Information Science and Technology	Research papers	14982	WOS, SCOPUS, Green file	2002	2012	O			O					R	O
From Research to Industry: A Quantitative and Qualitative Analysis of Science-Technology Transferences and Emergence Patterns in Bioremediation	2021	G. Garechana et al.	Ieee Transactions on Engineering Management	Research papers and patents	31909	SCOPUS, Patseer	1994	2017	O				O		O	O	Vantage Point	O
TeknoAssistant : a domain specific tech mining approach for technical problem-solving support	2022	G. Garechana et al.	Scientometrics	Research papers	15764	SCOPUS	1968	2020	O	O		O	O				Stanford OpenIE	O						O
Sectoral systems of innovation: the case of robotics research activities	2015	G. Ghiasi and V. Lariviere	Scientometrics	Research papers	94062	INSPEC	1995	2009							O		N/A	O		O			O
Advanced text-mining for trend analysis of Russia's Extractive Industries	2020	L. Gokhberg et al.	Futures	Research papers	2000000	Open citation indexes and other open data sources	N/A	N/A	O		O	O					N/A		O	O				O
Combining tech-mining and semantic-TRIZ for a faster and better technology analysis: a case in energy storage systems	2013	J. M. V. Gomila and F. P. Marro	Technology Analysis & Strategic Management	Research papers	2501	WOS	N/A	N/A				O				O	Vantage Point, Goldfire			O
The research profiling method applied to nano-enhanced, thin-film solar cells	2010	Y. Guo et al.	R & D Management	Research papers	1659	NETFSC	2001	2008							O	O	Vantage Point	O	O
Text mining of information resources to inform Forecasting Innovation Pathways	2012	Y. Guo et al.	Technology Analysis & Strategic Management	Documents and patents	4141, 3730, 3097, 2771	WOS, EI Compendex, DWPI and Factive	N/A	N/A	O						O	O	Vantage Point		O	O
Tech mining to generate indicators of future national technological competitiveness: Nano-Enhanced Drug Delivery (NEDD) in the US and China	2015	Y. Guo et al.	Technological Forecasting and Social Change	Research papers	61465	WOS	2000	2012							O		N/A		O						O
Identifying new innovative services using M&A data: An integrated approach of data-driven morphological analysis	2022	S. Ha and Y. Geum	Technological Forecasting and Social Change	M&A transactions	8660	CrunchBase	2020.01	2020.08	O	O		O					Python			O				O
Semantic fingerprints-based author name disambiguation in Chinese documents	2017	H. Q. Han et al.	Scientometrics	Chinese author names	7	Chinese academic articles	N/A	N/A							O		N/A							O
Emerging industrial root technologies: a structural topic model- and topic matrix analysis-based approach	2022	J. Han and K. Cho	Asian Journal of Technology Innovation	Research papers	20588	WOS, ScienceDirect	2011	2019	O	O		O					R	O					O
Problem-oriented CBR: Finding potential problems from lead user communities	2022	M. Han and Y. Geum	Expert Systems with Applications	Posts	10024	Websites	2011	2018	O	O			O	O			R	O
A hybrid approach to discern customer experience for facilitating the adoption of smartwatches	2022	M. Han et al.	Technology Analysis & Strategic Management	Customer opinions	17137	Amazon.com	N/A	2020	O			O	O				N/A	O					O
R&D trend analysis based on patent mining: An integrated use of patent applications and invalidation data	2021	X. T. Han et al.	Technological Forecasting and Social Change	Patents	24510	Chinese commercial data- base “DIInspiro”	2005	2020	O			O					ITGinsight	O		O
Discovering technology opportunities based on the linkage between technology and business areas: matching patents and trademarks	2021	X. T. Han et al.	Technology Analysis & Strategic Management	Patents	2373	DII, USPTO	2010	2019	O						O		ITGInsight	O
Technology Opportunity Analysis: Combining SAO Networks and Link Prediction	2021	X. T. Han et al.	Ieee Transactions on Engineering Management	Medical documents	43276	PubMed	N/A	N/A	O				O		O		SemRep	O
Demand identification model of potential technology based on SAO structure semantic analysis: The case of new energy and energy saving fields	2019	X. J. He et al.	Technology in Society	Technical demand content	660	Internet platform	N/A	N/A	O	O		O	O				Python			O	O
Inter-technology relationship networks: Arranging technologies through text mining	2019	P. Hofmann et al.	Technological Forecasting and Social Change	Research papers and patents	59400, 14859	WOS, USPTO	2007	2017	O						O		Python	O
Just how difficult can it be counting up R&D funding for emerging technologies (and is tech mining with proxy measures going to be any better)?	2013	M. M. Hopkins and J. Siepel	Technology Analysis & Strategic Management	Patents	N/A	USPTO	1980	2003			O				O		N/A	O				O
Technology-mining model concerning operation characteristics of technology and service providers	2006	J. L. Hou and S. T. Yang	International Journal of Production Research	Customer profiles, Project descriptions and Interview records	N/A	MIS system	N/A	N/A				O			O		N/A			O			O
Technology and knowledge document cluster analysis for enterprise R&D strategic planning	2006	F. C. Hsu et al.	International Journal of Technology Management	Patent documents	95	WIPO	2000	2002	O			O			O		N/A	O		O			O
A hybrid method to trace technology evolution pathways: a case study of 3D printing	2017	Y. Huang et al.	Scientometrics	Patents	7975	Thomson Innovation	1985	2014	O		O	O			O	O	Vantage Point			O
An empirical analysis of nanotechnology research domains	2010	N. Islam and K. Miyazaki	Technovation	Research papers	58052	EI Compendex	1990	2004	O			O			O	O	Vantage Point	O
TechWord: Development of a technology lexical database for structuring textual technology information based on natural language processing	2021	H. Jang et al.	Expert Systems with Applications	Patents	34823	USPTO	2014	2019	O	O			O				Python		O					O
TechWordNet: Development of semantic relation for technology information analysis using F-term and natural language processing	2021	H. Jang and B. Yoon	Information Processing & Management	Patents	7282	USPTO			O			O			O		Python	O			O
Exploring Technology Opportunities Based on User Needs: Application of Opinion Mining and SAO Analysis	2022	H. J. Jang et al.	Engineering Management Journal	Online reviews	38748	Car.com and Amazon.com	2007	2019	O			O	O		O		Python	O
Identifying emerging technologies using expert opinions on the future: A topic modeling and fuzzy clustering approach	2021	W. Jang et al.	Scientometrics	Expert opinions	621	Online communities	N/A	N/A	O			O					Matlab	O		O
Potential of patent image data as technology intelligence source	2022	J. Jee et al.	Journal of Informetrics	Patents	12789	Google Patent site	2010	2017	O						O		Python	O	O	O
A doc2vec and local outlier factor approach to measuring the novelty of patents	2022	D. Jeon et al.	Technological Forecasting and Social Change	Patents	1877	USPTO	1984	2019	O						O		Python						O		O
Creating patents on the new technology using analogy-based patent mining	2014	C. Jeong and K. Kim	Expert Systems with Applications	Patents	579	USPTO	N/A	N/A							O		N/A	O		O
Developing a risk-adaptive technology roadmap using a Bayesian network and topic modeling under deep uncertainty	2021	Y. Jeong et al.	Scientometrics	Future data	13032	Kurzweil, MIT Technology Review and NextBigFuture	N/A	N/A	O			O		O	O		R, SentiWordNet	O			O
Identifying emerging Research and Business Development (R&BD) areas based on topic modeling and visualization with intellectual property right data	2019	Y. Jeong et al.	Technological Forecasting and Social Change	Patents	771	USPTO	2012	2016				O			O		R	O		O
Patent analysis for generating the technology landscape and competition situation of renewable energy	2022	L. D. Jiang et al.	Journal of Cleaner Production	Patents	383756	DWPI	1970	2019	O						O		N/A	O	O
Deep Learning for Technical Document Classification	2022	S. Jiang et al.	Ieee Transactions on Engineering Management	Technical documents	800000	USPTO	2005	2009	O	O	O						N/A							O
Monitoring emerging technologies for technology planning using technical keyword based analysis from patent data	2017	J. Joung and K. Kim	Technological Forecasting and Social Change	Patents	151	USPTO	1991	2010				O			O		Alchemy	O					O
A Technology Valuation Model Using Quantitative Patent Analysis: A Case Study of Technology Transfer in Big Data Marketing	2015	S. Jun et al.	Emerging Markets Finance and Trade	Patents	35	WIPSON	1989	2006	O			O			O		N/A					O		O
Document clustering method using dimension reduction and support vector clustering to overcome sparseness	2014	S. Jun et al.	Expert Systems with Applications	Patents	98	USPTO	N/A	2011				O					N/A			O
Observing technology reserves of carbon capture and storage via patent data: Paving the way for carbon neutral	2021	J. N. Kang et al.	Technological Forecasting and Social Change	Patents	36854	DII	1963	2019				O			O		N/A	O		O			O
Bilingual Textual Similarity in Scientific Documents	2021	T. Kawamura and S. Egami	Ieee Transactions on Engineering Management	Research papers	10000	IEEE	2012	2015				O			O		N/A							O
Tracking US biofuel innovation through patents	2016	J. Kessler and D. Sperling	Energy Policy	Patents	755000	USPTO	N/A	N/A			O						Stanford NLP Classifier	O					O
Inter-cluster connectivity analysis for technology opportunity discovery	2014	B. Kim et al.	Scientometrics	Patents	19677	USPTO	2003	2007				O			O		TextAnalyst	O					O
Semi-automatic extraction of technological causality from patents	2018	H. Kim et al.	Computers & Industrial Engineering	Patents	N/A	WIPO	N/A	N/A							O		Python	O		O				O
How to develop data-driven technology roadmaps:The integration of topic modeling and link prediction	2021	J. Kim and Y. Geum	Technological Forecasting and Social Change	Patents	3920	USPTO	2014	2019				O			O		N/A			O	O
Investigating technology opportunities: the use of SAOx analysis	2019	K. Kim et al.	Scientometrics	Patents	840	USPTO	2012	2016	O			O	O				OpenNLP, CoreNLP	O		O
Generating patent development maps for technology monitoring using semantic patent-topic analysis	2016	M. Kim et al.	Computers & Industrial Engineering	Patents	5416	USPTO	1984	2013	O			O					N/A	O
Sectoral systems of innovation in Asia. The case of software research activities	2011	K. Klincewicz and K. Miyazaki	International Journal of Technology Management	Research papers	286186	INSPEC	2002	2006							O		N/A	O					O
Identifying technology convergence in the field of robotics research	2019	T. Kose and I. Sakata	Technological Forecasting and Social Change	Research papers	86015	WOS	1991	2015				O					N/A	O
Assessment of science and technology literature of China and India as reflected in the SCI/SSCI	2007	R. N. Kostoff et al.	Current Science	Research papers	N/A	N/A	1965	2006				O			O		N/A	O
Global nanotechnology research metrics	2007	R. N. Kostoff et al.	Scientometrics	Research papers	11768	SCI/SSCI	1991	2005							O		N/A		O						O
Structure and infrastructure of infectious agent research literature: SARS	2011	R. N. Kostoff and S. A. Morse	Scientometrics	Research papers	2874	SCI	1998	2008				O			O		CLUTO	O	O
Beyond the Hype: Robotic Process Automation's Public Perception Over Time	2021	I. Kregel et al.	Journal of Organizational Computing and Electronic Commerce	News articles	95000+	Google News	2015	2020	O	O		O		O			Python	O		O
Stimulating R&D by Finding Frugal Patents: A Process Model and a Comparison Between Different Evaluation Methods	2021	L. L. Kronemeyer et al.	Ieee Transactions on Engineering Management	Patents	172	USPTO	N/A	2013	O	O		O					PatVisor	O
Analyzing technological competencies in the patent-based supplier portfolio: introducing an approach for supplier evaluation using semantic anchor points and similarity measurements	2022	L. L. Kronemeyer et al.	International Journal of Operations & Production Management	Research papers and patents	5706	PatFT, USPTO	2006	2020	O	O		O					PatVisor					O
Assessing manufacturing strategy definitions utilising text-mining	2019	S. Kulkarni et al.	International Journal of Production Research	Research papers	936	EBSCO, Proquest, ScienceDirect and Google scholar	1969	2017	O			O			O	O	Vantage Point	O				O
Mapping the emerging field of genome editing	2014	A. Kuzhabekova and J. Kuzma	Technology Analysis & Strategic Management	Research papers	1517	WOS	2007	2012	O						O	O	Vantage Point	O		O
Applying LSA text mining technique in envisioning social impacts of emerging technologies: The case of drone technology	2017	H. Kwon et al.	Technovation	Research papers	3236	Future Timeline, MIT Technology Review, World Future Society, Wired, io9	N/A	N/A	O			O					N/A	O					O
Proactive development of emerging technology in a socially responsible manner: Data-driven problem solving process using latent semantic analysis	2018	H. Kwon and Y. Park	Journal of Engineering and Technology Management	Future-oriented web data	1491	MIT Technology Review, Wired, io9, TechCrunch, The Verge, and Business Insider	N/A	N/A	O			O					Matlab							O
Navigating a product landscape for technology opportunity analysis: A word2vec approach using an integrated patent-product database	2020	C. Lee et al.	Technovation	Patents and products	3016315, 160832	USPTO	1993	2016	O						O		N/A	O
Monitoring trends of technological changes based on the dynamic patent lattice: A modified formal concept analysis approach	2011	C. Lee et al.	Technological Forecasting and Social Change	Patents	80	USPTO	1984	2009	O						O		JAVA	O
Novelty-focused patent mapping for technology opportunity analysis	2015	C. Lee et al.	Technological Forecasting and Social Change	Patents	649	USPTO	N/A	N/A	O						O		TextAnalysts, JAVA	O
Technology opportunity analysis based on recombinant search: patent landscape analysis for idea generation	2019	C. Lee and G. Lee	Scientometrics	Patents	24109	USPTO	2001	2010	O						O		Python	O
Technology Opportunity Discovery using Deep Learning-based Text Mining and a Knowledge Graph	2022	M. Lee et al.	Technological Forecasting and Social Change	Technology text data	8772	Rocket Punch	2016	2019	O		O				O		N/A	O
Using patent information for designing new product and technology: keyword based technology roadmapping	2008	S. Lee et al.	R & D Management	Patents	1571	USPTO	1997	2005							O		JAVA, TextAnalyst				O
Analysis of document-mining techniques and tools for technology intelligence: discovering knowledge from technical documents	2012	S. Lee et al.	International Journal of Technology Management	Students’ reports	N/A	IfM	1997	2007				O			O	O	dtSearch	O	O
Business planning based on technological capabilities: Patent analysis for technology-driven roadmapping	2009	S. Lee et al.	Technological Forecasting and Social Change	Patents	1029	USPTO	1976	2008							O		R				O
An approach to discovering new technology opportunities: Keyword-based patent map approach	2009	S. Lee et al.	Technovation	Patents	141	USPTO	1996	2003				O			O		Delphi	O
Capturing the Risk Signals for a Specific Emerging Technology: An Integrated Framework of Text Mining	2021	M. N. Li	Ieee Transactions on Engineering Management	Research papers	17925	WOS	1999	2018							O		VOSViewer	O
Exploring the technology emergence related to artificial intelligence: A perspective of coupling analyses	2021	M. N. Li et al.	Technological Forecasting and Social Change	Research papers and patents	220000+, 29000+	WOS, DII	1990	2017				O			O		N/A	O
Research status and collaboration analysis based on big data mining: an empirical study of Alzheimer's disease	2021	R. R. Li et al.	Technology Analysis & Strategic Management	Patents	48268	DWPI	N/A	2019				O			O	O	Vantage Point	O
Identifying potential breakthrough research: A machine learning method using scientific papers and Twitter data	2022	X. Li et al.	Technological Forecasting and Social Change	Scientific papers and Twitter data	10693	WOS	1974	2008	O		O	O			O		N/A	O
Forecasting technology trends using text mining of the gaps between science and technology: The case of perovskite solar cell technology	2019	X. Li et al.	Technological Forecasting and Social Change	Research papers and patents	3908, 634	WOS, DII	2009	2016	O			O			O		Carrot2	O		O
Identifying the Development Trends of Emerging Technologies Using Patent Analysis and Web News Data Mining: The Case of Perovskite Solar Cell Technology	2022	X. Li et al.	Ieee Transactions on Engineering Management	Web news data	1116	Google website	2009	2016	O			O		O			Python	O		O
The technological roadmap of Cisco's business ecosystem	2009	Y. R. Li	Technovation	Patents	2374	USPTO	1993	2005							O		N/A				O
Use of news and patent mining to identify companies with growth potential	2020	K. P. Lin et al.	Information Research-an International Electronic Journal	News and patents	5252	Compustat	2015	2016	O	O		O		O			OpinionFinder	O
Ethics in Nanotechnology: What's Being Done? What's Missing?	2012	L. Y. Y. Lu et al.	Journal of Business Ethics	Research papers	16535	WOS	1985	2010	O			O			O		N/A	O
Measuring open innovation practices through topic modelling: Revisiting their impact on firm financial performance	2022	Q. L. Lu and H. Chesbrough	Technovation	Annual reports	6624	EDGAR	2016	2018	O			O					R	O
Identifying translational indicators and technology opportunities for nanomedical research using tech mining: The case of gold nanostructures	2019	J. Ma et al.	Technological Forecasting and Social Change	Research papers	23982	PubMed	2001	2015	O		O	O					R	O							O
Analyzing patent topical information to identify technology pathways and potential opportunities	2015	J. Ma and A. L. Porter	Scientometrics	Patents	8426	DII	1999	2012	O			O			O	O	Vantage Point	O
Nano-enabled drug delivery systems for brain cancer and Alzheimer's disease: research patterns and opportunities	2015	J. Ma et al.	Nanomedicine-Nanotechnology Biology and Medicine	Research papers	1851	MEDLINE	2000	2014	O	O		O			O	O	Vantage Point	O	O
A technology opportunities analysis model: applied to dye-sensitised solar cells for China	2014	T. T. Ma et al.	Technology Analysis & Strategic Management	Patents	4245	DWPI	1991	2012	O	O					O	O	Vantage Point	O	O
Text mining to gain technical intelligence for acquired target selection: A case study for China's computer numerical control machine tools industry	2017	T. T. Ma et al.	Technological Forecasting and Social Change	M&A deals	42	Chinaventure, Wind, and CSMAR	2000	2015	O			O			O	O	Vantage Point		O	O
Combining topic modeling and SAO semantic analysis to identify technological opportunities of emerging technologies	2021	T. T. Ma et al.	Technological Forecasting and Social Change	Patents	9883	DII	1991	2019	O	O		O	O			O	Vantage Point	O		O	O
Indigenous technological capabilities, emerging market firms and the aerospace industry	2015	S. McGuire and N. Islam	Technology Analysis & Strategic Management	Patents	44313	Thomson Innovation	1917	2012	O						O		N/A	O
Forecasting and evaluating emerging technologies based on supply and demand matching - a case study of China's gerontechnology	2022	L. Mi et al.	Technology Analysis & Strategic Management	Patents	1531	Incopat	N/A	2019	O			O					N/A			O		O
Integrating Technology-Relationship-Technology Semantic Analysis and Technology Roadmapping Method: A Case of Elderly Smart Wear Technology	2022	H. Miao et al.	Ieee Transactions on Engineering Management	Patents	1321	DII	N/A	2018	O			O					Python, Gephi	O		O	O
Nanotechnology systems of innovation - An analysis of industry and academia research activities	2007	K. Miyazaki and N. Islam	Technovation	Research papers	28559	Elsevier COMPENDEX	1990	2004							O	O	Vantage Point	O	O
Technological speciation as a source for emerging technologies. Using semantic patent analysis for the case of camera technology	2019	M. G. Moehrle and H. Caferoglu	Technological Forecasting and Social Change	Patents	N/A	USPTO, PatFT	1995	2015	O			O					PatVisor	O
Systems of technological innovation: a review of research activities taking the case of nanotechnology and India	2017	K. S. Momaya and L. Lalwani	Technology Analysis & Strategic Management	Research papers	272903	Engineering Village, Scopus	1990	2014							O		KH-Coder	O
Identification and monitoring of possible disruptive technologies by patent-development paths and topic modeling	2016	A. Momeni and K. Rost	Technological Forecasting and Social Change	Patents	9328	PATSTAT	1978	2012				O			O		N/A	O		O
Artificial Intelligence in Innovation: How to Spot Emerging Trends and Technologies	2022	C. Muhlroth and M. Grottke	Ieee Transactions on Engineering Management	Research papers and patents	19189	ScienceDirect	2013	2017	O	O	O	O					Python	O
Function score-based technological trend analysis	2021	C. Mun et al.	Technovation	Patents	6915760	USPTO	1970	2018				O			O		Stanford Parser	O		O
Comparing methods to extract technical content for technological intelligence	2014	N. C. Newman et al.	Journal of Engineering and Technology Management	Research papers	4104	WOS	1991	2011	O			O			O	O	Vantage Point		O
Use of a new patent text-mining and visualization method for identifying patenting patterns over time: Concept, method and test application	2017	H. Niemann et al.	Technological Forecasting and Social Change	Patents	54	USPTO	1976	2014	O			O			O		PatVisor	O
Keyword selection and processing strategy for applying text mining to patent analysis	2015	H. Noh et al.	Expert Systems with Applications	Patents	500	USPTO	N/A	N/A				O			O		TextAnalyst							O
Identifying emerging core technologies for the future: Case study of patents published by leading telecommunication organizations	2016	H. Noh et al.	Telecommunications Policy	Patents	35079	USPTO	2010	2015				O			O		N/A	O							O
Generating novel research ideas using computational intelligence: A case study involving fuel cells and ammonia synthesis	2017	T. Ogawa and Y. Kajikawa	Technological Forecasting and Social Change	Research papers	62397	SCI-EXPANDED	N/A	2012				O			O		N/A							O
A Scientometric Analysis of Remanufacturing by Mapping Scientific, Organizational, and National Concentration Zones	2021	S. Ozcan and A. Corum	Ieee Transactions on Engineering Management	Research papers	2839	WOS	N/A	2018	O			O			O	O	Vantage Point	O
Technology Roadmapping Using Text Mining: A Foresight Study for the Retail Industry	2022	S. Ozcan et al.	Ieee Transactions on Engineering Management	Patents	27000	USPTO, EPO, and JPO	N/A	N/A	O			O			O	O	Vantage Point				O		O
Patent information retrieval: approaching a method and analysing nanotechnology patent collaborations	2017	S. Ozcan and N. Islam	Scientometrics	Patents	49544	USPTO	1970	2012	O			O			O		N/A	O	O					O
Human Resources Mining for Examination of R&D Progress and Requirements	2021	S. Ozcan et al.	Ieee Transactions on Engineering Management	Job advertisement data	3959	Kariyer.net	2015	2017	O		O	O			O		Python	O
Social media mining for ideation: Identification of sustainable solutions and opinions	2021	S. Ozcan et al.	Technovation	Tweets	22891	Twitter API	N/A	N/A	O	O	O	O					Python							O
Multi-disciplinarity breeds diversity: the influence of innovation project characteristics on diversity creation in nanotechnology	2018	C. Paez-Aviles et al.	Journal of Technology Transfer	Technological designs	69	EU-projects	2014	2015				O			O		R	O
A patent intelligence system for strategic technology planning	2013	H. Park et al.	Expert Systems with Applications	Patents	136	WIPS	1992	2009	O				O		O	O	Knowledgist	O	O				O
Identification of promising patents for technology transfers using TRIZ evolution trends	2013	H. Park et al.	Expert Systems with Applications	Patents	92	WIPS	1999	2011					O		O	O	Knowledgist	O						O
Identifying patent infringement using SAO based semantic technological similarities	2012	H. Park et al.	Scientometrics	Patents	96	USPTO	N/A	N/A				O	O			O	Knowledgist	O
Exploring potential R&D collaboration partners through patent analysis based on bibliographic coupling and latent semantic analysis	2015	I. Park et al.	Technology Analysis & Strategic Management	Patents	197	USPTO	1997	2006	O			O			O		R							O
Technological Opportunities Discovery for Safety Through Topic Modeling and Opinion Mining in the Fourth Industrial Revolution: The Case of Artificial Intelligence	2021	I. Park et al.	Ieee Transactions on Engineering Management	Futuristic textual data	8549	MIT Technology Review, Kurzweil Accelerating Intel- ligence, Next Big Future	1997	2018	O			O		O		O	Semantria	O
Quantifying technological change as a combinatorial process	2020	P. Parraguez et al.	Technological Forecasting and Social Change	Publications, patents, and projects	67148	Bioenergy2020+, ETIP Bioenergy, Biofuel Digest and Genscape and worldwide biofuel facilities	N/A	N/A	O		O				O		N/A	O							O
Forecasting potential sensor applications of triboelectric nanogenerators through tech mining	2017	H. S. Peng et al.	Nano Energy	Research papers and patents	492	WOS	2012	2015	O			O			O	O	Vantage Point	O		O
Data-Driven Roadmapping (DDRM): Approach and Case Demonstration	2022	U. Pora et al.	Ieee Transactions on Engineering Management	Restaurant chain company	150+	N/A	N/A	N/A				O		O	O		JAVA	O			O
QTIP: Quick technology intelligence processes	2005	A. L. Porter	Technological Forecasting and Social Change	Research papers and patents	11764, 9724	SCI, INSPEC, DII	N/A	N/A							O	O	Vantage Point		O
Advancing the forecasting innovation pathways approach: hybrid and electric vehicles case	2015	A. L. Porter et al.	International Journal of Technology Management	Research papers and patents	191915	WOS, EI Compendex, INSPEC, DWPI	N/A	N/A				O			O		N/A							O
Emergence scoring to identify frontier R&D topics and key players	2019	A. L. Porter et al.	Technological Forecasting and Social Change	Research papers	312	WOS	2003	2099	O						O	O	Vantage Point		O						O
Tech mining: text mining and visualization tools, as applied to nanoenhanced solar cells	2011	A. L. Porter et al.	Wiley Interdisciplinary Reviews-Data Mining and Knowledge Discovery	Research papers	1659	SCI	2001	2008	O			O			O	O	Vantage Point	O		O		O
Mining external R&D	2011	A. L. Porter and N. C. Newman	Technovation	Research papers	N/A	N/A	1985	1995							O		N/A	O						O
Choosing the right collaboration partner for innovation: a framework based on topic analysis and link prediction	2022	Y. Qi et al.	Scientometrics	Patents and papers	6804, 33524	DII, WOS	2008	2017				O			O		N/A							O
Technology Forecasting Based on Semantic and Citation Analysis of Patents: A Case of Robotics Domain	2022	Z. P. Qiu and Z. Wang	Ieee Transactions on Engineering Management	Patents	26027	USPTO	1930	2018				O			O		N/A			O
Evaluating technological emergence using text analytics: two case technologies and three approaches	2020	S. Ranaei et al.	Scientometrics	Research papers	78729	WOS	N/A	2016	O			O			O	O	Vantage Point					O
Science foresight using life-cycle analysis, text mining and clustering: A case study on natural ventilation	2017	M. Rezaeian et al.	Technological Forecasting and Social Change	Research papers	119	SCOPUS	N/A	2014	O			O			O		N/A			O
The AI techno-economic complex System: Worldwide landscape, thematic subdomains and technological collaborations	2020	R. Righi et al.	Telecommunications Policy	Industrial activities, R&D activities, patent applications, publications.	56318	Vertical sources, horizontal sources	2009	2018	O			O			O		N/A	O
Biodiesel in Brazil: science, technology and innovation indicators	2015	A. M. Rocha et al.	International Journal of Technology Management	Patents	1504	Espacenet	1977	2017							O	O	Vantage Point								O
Technology opportunity discovery by structuring user needs based on natural language processing and machine learning	2019	T. Roh et al.	Plos One	Review data	38748	Website	2006	2017	O		O	O		O	O		R	O
Discovering new business opportunities with dependent semantic parsers	2020	D. Russo et al.	Computers in Industry	Patents	16743	FAMPAT	N/A	N/A			O	O					Spacy parser	O
Text mining as a valuable tool in foresight exercises: A study on nanotechnology	2006	M. D. Santo et al.	Technological Forecasting and Social Change	Research papers	139618	WOS	1994	2004							O		N/A	O					O
Big data augmentated business trend identification: the case of mobile commerce	2021	O. Saritas et al.	Scientometrics	Reports	N/A	MIT Technol- ogy Review, businessinsider, venturebeat, techcrunch.com	2013	2019	O			O			O		N/A	O
Future of sustainable military operations under emerging energy and security considerations	2016	O. Saritas and S. Burmaoglu	Technological Forecasting and Social Change	Patents	3000	DII	1962	2012							O	O	Vantage Point	O		O	O
Assessment of Brazil's research literature	2011	D. J. Schoeneck et al.	Technology Analysis & Strategic Management	Research papers	17965	SCI, SSCI, EC	1980	2005			O				O		SpaceTree	O	O
Mapping of spices research in Asian countries	2007	P. Senthilkumaran and A. Amudhavalli	Scientometrics	Research papers	N/A	Hort CD	1983	2002							O		Data and Text Mining	O
A patent-based approach to identifying potential technology opportunities realizable from a firm's internal capabilities	2022	W. Seo	Computers & Industrial Engineering	Patents	8936	USPTO	2010	2019	O			O			O		N/A	O
Product opportunity identification based on internal capabilities using text mining and association rule mining	2016	W. Seo et al.	Technological Forecasting and Social Change	Patents	1000000+	USPTO	2009	2013	O						O		N/A	O
Discovering the potential opportunities of scientific advancement and technological innovation: A case study of smart health monitoring technology	2020	Y. C. Shen et al.	Technological Forecasting and Social Change	Research papers and patents	9865, 930	WOS, USPTO	N/A	2015	O	O		O			O		R	O
Systematic method for finding emergence research areas as data quality	2018	B. Sohrabi and A. Khalihjafarabad	Technological Forecasting and Social Change	Research papers	9000+	WOS	1970	2016	O			O			O		Python, Gephi	O
Developing scenario-based technology roadmap in the big data era: an utilisation of fuzzy cognitive map and text mining techniques	2020	C. Son et al.	Technology Analysis & Strategic Management	Textual documents	3236	Websites	N/A	N/A	O	O	O	O			O		NLTK			O	O
Identifying promising technologies using patents: A retrospective feature analysis and a prospective needs analysis on outlier patents	2018	K. Song et al.	Technological Forecasting and Social Change	Patents and market data	576, 21521	USPTO, websites	2000 2008	2004 2015	O					O	O		R	O
Discovering new technology opportunities based on patents: Text-mining and F-term analysis	2017	K. Song et al.	Technovation	Patents	N/A	Industrial Property Digital Library	2002	2011				O			O		N/A	O
A digital analysis system of patents integrating natural language processing and machine learning	2022	K. Song et al.	Technology Analysis & Strategic Management	Patents	8799	CPFD	N/A	N/A	O			O			O		pyLDAvis	O						O
Investigating new design concepts based on customer value and patent data: The case of a future mobility door	2022	K. Song et al.	Technological Forecasting and Social Change	Patents and user value data	3609	USPTO	2000	2019							O		N/A	O						O
A cooperative multi-agent platform for invention based on patent document analysis and ontology	2006	V. W. Soo et al.	Expert Systems with Applications	Patents	6524176	USPTO	N/A	N/A							O		N/A							O
Patent clustering and network analyses to explore nuclear waste management technologies	2020	J. W. Suh et al.	Energy Policy	Patents	6913	USPTO, EPO, JPO, and SIPO	1972	2014				O			O		N/A	O
Exploration of Science and Technology Interaction: A Case Study on Taxol	2021	A. Suominen et al.	Ieee Transactions on Engineering Management	Documents	26475	EuropePMC	N/A	N/A	O			O			O		Python	O
Firms' knowledge profiles: Mapping patent data with unsupervised learning	2017	A. Suominen et al.	Technological Forecasting and Social Change	Patents	157718	USPTO	2001	2014	O		O	O					Python	O		O				O
A business intelligence approach using web search tools and online data reduction techniques to examine the value of product-enabled services	2015	S. Taney et al.	Expert Systems with Applications	Research papers	N/A	Firm websites	N/A	N/A	O			O			O		N/A	O
Technology opportunity discovery of proton exchange membrane fuel cells based on generative topographic mapping	2021	F. Teng et al.	Technological Forecasting and Social Change	Patents	24513	DII	N/A	N/A	O		O	O					PyGTM	O						O
Weak signal identification with semantic web mining	2013	D. Thorleuchter and D. Van den Poel	Expert Systems with Applications	Internet documents	14729	Websites	N/A	2012	O			O					N/A	O		O
Web mining based extraction of problem solution ideas	2013	D. Thorleuchter and D. Van den Poel	Expert Systems with Applications	Descriptions of R&D projects	100	Websites	N/A	2006	O	O	O				O		N/A	O
An intelligent patent recommender adopting machine learning approach for natural language processing: A case study for smart machinery technology mining	2021	A. Trappey et al.	Technological Forecasting and Social Change	Patents	1570	DWPI	N/A	N/A			O	O			O		N/A	O						O
An R&D knowledge management method for patent document summarization	2008	A. J. C. Trappey and C. V. Trappey	Industrial Management & Data Systems	Patents	111	WIPO	N/A	2006	O	O		O			O		N/A							O
Patent Value Analysis Using Deep Learning Models-The Case of IoT Technology Mining for the Manufacturing Industry	2021	A. J. C. Trappey et al.	Ieee Transactions on Engineering Management	Patents	6466	WIPO	2011	2016	O			O			O		Python	O	O			O
Automatic patent document summarization for collaborative knowledge systems and services	2009	A. J. C. Trappey et al.	Journal of Systems Science and Systems Engineering	Patents	200	WIPO, USPTO	N/A	N/A	O			O			O		N/A							O
Patent landscape and key technology interaction roadmap using graph convolutional network - Case of mobile communication technologies beyond 5G	2023	A. J. C. Trappey et al.	Journal of Informetrics	Patents	25759	DII	1990	2020	O		O	O			O		Python	O			O
Clustering patents using non-exhaustive overlaps	2010	C. V. Trappey et al.	Journal of Systems Science and Systems Engineering	Patents	160	USPTO, JPO	N/A	2009	O			O			O		N/A	O						O
How to Find New Industry Partners for Public Research: A Classification Approach	2021	K. Trela et al.	Ieee Transactions on Engineering Management	Internal cooperation data and feature sets	100000	The Fraunhofer Society	2012	2018	O	O	O						N/A		O					O
Identifying synonymous concepts in preparation for technology mining	2007	C. C. Trumbach and D. Payne	Journal of Information Science	Text records	176~236	Compendex, INSPEC, and Pollution Abstracts	N/A	N/A	O			O			O	O	Vantage Point							O
Technology mining for small firms: Knowledge prospecting for competitive advantage	2006	C. C. Trumbach et al.	Technological Forecasting and Social Change	Research papers	N/A	Compendex	N/A	N/A							O	O	Vantage Point	O	O
Indices of novelty for emerging topic detection	2012	Y. N. Tu and J. L. Seng	Information Processing & Management	Research papers	5843	Journal issues and conferences	2007	2007	O						O		TextAnalyst	O							O
The contribution of syntactic-semantic approach to the search for complementary literatures for scientific or technical discovery	2014	J. M. Vicente-Gomila	Scientometrics	Research papers	499	Elsevier Science Direct	N/A	N/A				O				O	GoldFire	O
Combining tech mining and semantic TRIZ for technology assessment: Dye-sensitized solar cell as a case	2021	J. M. Vicente-Gomila et al.	Technological Forecasting and Social Change	Research papers and patents	23583, 13416	WOS, PatStat	1991	2018				O			O	O	GoldFire	O				O
Discovering shifts in competitive strategies in probiotics, accelerated with TechMining	2017	J. M. Vicente-Gomila et al.	Scientometrics	Patents	1993	DII	2000	2015	O			O			O		N/A		O
The beauty of brimstone butterfly: novelty of patents identified by near environment analysis based on text mining	2017	L. Walter et al.	Scientometrics	Patents	5487069	USPTO	1988	1997	O			O			O		PatVisor	O
A topic-based patent analytics approach for exploring technological trends in smart manufacturing	2021	J. Wang and C. C. Hsu	Journal of Manufacturing Technology Management	Patents	6450	USPTO, EPO, WIPO	2006	2018	O	O		O			O		R	O		O
Technology opportunity discovery based on patent analysis: a hybrid approach of subject-action-object and generative topographic mapping	2022	J. F. Wang et al.	Technology Analysis & Strategic Management	Patents	3225	DII	2001	2020	O				O		O		Stanford parser	O
A novelty detection patent mining approach for analyzing technological opportunities	2019	J. T. Wang and Y. J. Chen	Advanced Engineering Informatics	Patents	625	USPTO	1991	2015	O	O		O			O		N/A	O	O
Research on Potential Adverse Drug Reaction Forecasting Based on SAO Semantic Structure	2022	J. Y. Wang et al.	Ieee Transactions on Engineering Management	Research papers	111945	PubMed	2008	2018	O			O	O		O		SemRep	O						O
Cross-domain function analysis and trend study in Chinese construction industry based on patent semantic analysis	2021	L. Y. Wang and D. Zhao	Technological Forecasting and Social Change	Patents	52236	Chinese Invention Patent Database	2001	2016	O			O			O		Python	O		O
Identifying technology trends for R&D planning using TRIZ and text mining	2010	M. Y. Wang et al.	R & D Management	Patents	1952	USPTO	1971	2006	O	O		O			O		Textanalyst	O
Exploring technological opportunities by mining the gaps between science and technology: Microalgal biofuels	2015	M. Y. Wang et al.	Technological Forecasting and Social Change	Research papers and patents	6332, 1358	SCIE, USPTO	1990	2013	O			O			O		R	O
Identifying R&D partners using SAO analysis: a case study of dye-sensitised solar cells	2019	X. F. Wang et al.	International Journal of Technology Management
Identifying R&D partners for dye-sensitized solar cells: a multi-level patent portfolio-based approach	2019	X. F. Wang et al.	Technology Analysis & Strategic Management	Patents	7589	DII	1991	2015	O			O	O			O	Vantage Point							O
Combining SAO semantic analysis and morphology analysis to identify technology opportunities	2017	X. F. Wang et al.	Scientometrics	Patents	1003	DII	1991	2014	O			O	O		O	O	Vantage Point	O
Measuring Technology Complementarity Between Enterprises With an hLDA Topic Model	2021	X. F. Wang et al.	Ieee Transactions on Engineering Management	Patents	17577	DII	1986	2016	O	O		O			O		N/A	O	O
Identification of technology development trends based on subject-action-object analysis: The case of dye-sensitized solar cells	2015	X. F. Wang et al.	Technological Forecasting and Social Change	Research papers	408	WOS	1991	2013	O				O			O	Vantage Point	O			O
Identifying R&D partners through Subject-Action-Object semantic analysis in a problem & solution pattern	2017	X. F. Wang et al.	Technology Analysis & Strategic Management	Patents	7003	N/A	1991	2014				O	O			O	Vantage Point, GoldFire							O
Evaluating the competitiveness of enterprise's technology based on LDA topic model	2020	X. F. Wang et al.	Technology Analysis & Strategic Management	Patents	11195	DWPI	N/A	N/A	O			O			O		N/A		O			O
Mining layered technological information in scientific papers: A semi-supervised method	2019	X. Y. Wang et al.	Journal of Information Science	Research papers	13471	WOS	1994	2016	O			O			O		Stanford Parser	O
A text-based monitoring tool for the legitimacy and guidance of technological innovation systems	2021	D. Weiss and F. Nemeczek	Technology in Society	Newspaper	3423	Nexis Uni database	2009	2019	O			O		O			N/A	O						O
Bibliometric analysis of distributed generation	2011	W. L. Woon et al.	Technological Forecasting and Social Change	Research papers	5436	WOS, SCOPUS	N/A	N/A	O						O		Python			O
An integrated approach for detecting and quantifying the topic evolutions of patent technology: a case study on graphene field	2021	H. Wu et al.	Scientometrics	Patents	27111	DII	2000	2017	O			O			O		Python	O
Bridging Trends and Patents: Combining Different Data Sources for the Evaluation of Innovation Fields in Blockchain Technology	2022	M. Wustmans et al.	Ieee Transactions on Engineering Management	Patents	1821	USPTO	2008	2018	O			O			O		PatVisor			O		O
Academic collaborations: a recommender framework spanning research interests and network topology	2022	X. W. Xi et al.	Scientometrics	Research papers	36433	WOS	2010	2018	O			O			O	O	Vantage Point							O
Patent text mining and informetric-based patent technology morphological analysis: an empirical study	2012	F. Xu and F. H. Leng	Technology Analysis & Strategic Management	Patents	496	DII	1976	2008	O			O			O		Text document analysis	O
A topic models based framework for detecting and forecasting emerging technologies	2021	S. Xu et al.	Technological Forecasting and Social Change	Research papers	2584	N/A	2003	2012	O			O			O		Natural Language Toolkit	O
Logistics, supply chain management and technology research: An analysis on the axis of technology mining	2022	H. Yalcin and T. U. Daim	Transportation Research Part E-Logistics and Transportation Review	Research papers	8722	WOS	1981	2022				O			O		Citespace	O
An improved SAO network-based method for technology trend analysis: A case study of graphene	2018	C. Yang et al.	Journal of Informetrics	Patents	15099	DII	N/A	2016	O				O		O	O	Vantage Point	O		O
SAO Semantic Information Identification for Text Mining	2017	C. Yang et al.	International Journal of Computational Intelligence Systems	Research papers	4215	WOS	1978	2015				O	O		O	O	Vantage Point	O
Requirement-oriented core technological components' identification based on SAO analysis	2017	C. Yang et al.	Scientometrics	Patents	7413	DII	1963	2014	O				O		O	O	Vantage Point	O	O
Measuring topic network centrality for identifying technology and technological development in online communities	2021	Z. L. Yang et al.	Technological Forecasting and Social Change	Online information	700000+	Online communities	2012	2019						O	O		N/A	O
On the development of a technology intelligence tool for identifying technology opportunity	2008	B. Yoon	Expert Systems with Applications	Patents	308	USPTO, EPO	1997	2006	O			O			O		N/A	O						O
A systematic approach to prioritizing R&D projects based on customer-perceived value using opinion mining	2020	B. Yoon et al.	Technovation	Customer opinions	21541	Websites	2008	2015						O	O		R					O	O
Doc2vec-based link prediction approach using SAO structures: application to patent network	2022	B. Yoon et al.	Scientometrics	Patents	1188	USPTO	N/A	2019	O	O		O	O		O		Stanford Parser	O		O
Development and application of a keyword-based knowledge map for effective R&D planning	2010	B. Yoon et al.	Scientometrics	Research proposals	225234	Research proposal database	2002	2006	O			O			O		N/A	O			O			O
Exploring technology opportunities by visualizing patent information based on generative topographic mapping and link prediction	2018	B. Yoon and C. L. Magee	Technological Forecasting and Social Change	Patents	1686	USPTO	2006	2014	O		O				O		N/A	O				O
Exploring technological opportunities by linking technology and products: Application of morphology analysis and text mining	2014	B. Yoon et al.	Technological Forecasting and Social Change	Patents	369	USPTO	N/A	N/A							O		Text Analyzer	O		O
Development of new technology forecasting algorithm: Hybrid approach for morphology analysis and conjoint analysis of patent information	2007	B. Yoon and Y. Park	Ieee Transactions on Engineering Management	Patents	100	USPTO	1991	2003							O		N/A			O				O
Structuring technological information for technology roadmapping: data mining approach	2013	B. Yoon and R. Phaal	Technology Analysis & Strategic Management	Research papers and patents	85, 271	WOS, USPTO	1995	2010				O			O		N/A	O			O
Morphology analysis for technology roadmapping: application of text mining	2008	B. Yoon et al.	R & D Management	Product manuals and patent documents	84, 77	Websites, USPTO	1995	2004							O		N/A			O	O
A systematic approach of partner selection for open innovation	2014	B. Yoon and B. Song	Industrial Management & Data Systems	Patents	649	USPTO	1973	2008	O						O		TextAnalyst	O						O
Invention property-function network analysis of patents: a case of silicon-based thin film solar cells	2011	J. Yoon et al.	Scientometrics	Patents	50	USPTO	2006	N/A	O						O		Stanford parser	O
An automated method for identifying TRIZ evolution trends from patents	2011	J. Yoon and K. Kim	Expert Systems with Applications	Patents	4200	USPTO	N/A	N/A				O			O		Stanford Parser	O		O				O
Identifying rapidly evolving technological trends for R&D planning using SAO-based semantic patent networks	2011	J. Yoon and K. Kim	Scientometrics	Patents	136	EPO, JPO, KIPO, USPTO	1992	2009	O			O	O		O	O	Knowledgist 2.5	O						O
An analysis of property-function based patent networks for strategic R&D planning in fast-moving industries: The case of silicon-based thin film solar cells	2012	J. Yoon and K. Kim	Expert Systems with Applications	Patents	139	USPTO	1986	2010	O						O		Stanford parser						O	O
TrendPerceptor: A property-function based technology intelligence system for identifying technology trends from patents	2012	J. Yoon and K. Kim	Expert Systems with Applications	Patents	50	USPTO	N/A	N/A	O						O		Stanford parser	O	O
Detecting signals of new technological opportunities using semantic patent analysis and outlier detection	2012	J. Yoon and K. Kim	Scientometrics	Patents	212	USPTO	2000	2010					O		O	O	Knowledgist 2.5	O
Identifying technological competition trends for R&D planning using dynamic patent maps: SAO-based content analysis	2013	J. Yoon et al.	Scientometrics	Patents	136	EPO, JPO, KIPO, USPTO	1992	2009				O	O		O	O	Knowledgist 2.5	O						O
Technology opportunity discovery (TOD) from existing technologies and products: A function-based TOD framework	2015	J. Yoon et al.	Technological Forecasting and Social Change	Patents	223603	USPTO	2011	2012					O		O		WordNet	O
An approach for radical innovative design based on cross-domain technology mining in patents	2022	F. Yu et al.	International Journal of Production Research	Patents	108565	China National Intellectual Property Office	N/A	N/A	O		O		O		O		Python							O
Technological trend mining: identifying new technology opportunities using patent semantic analysis	2022	S. Yun et al.	Information Processing & Management	Patents	2091	USPTO	2000	2020	O			O			O		Python	O
From stones to jewellery: Investigating technology opportunities from expired patents	2021	S. Yun et al.	Technovation	Patents	187	USPTO	2007	2016				O			O		N/A	O
Four decades of fuzzy sets theory in operations management: application of life-cycle, bibliometrics and content analysis	2019	S. M. Zanjirchi et al.	Scientometrics	Research papers	11433	SCOPUS	1974	2015							O		VOSViewer	O
Technology mining: Artificial intelligence in manufacturing	2021	G. Zeba et al.	Technological Forecasting and Social Change	Research papers	38270	WOS	1997	2019				O			O		VOSviewer, WordStat 8	O
Foresight by online communities - The case of renewable energies	2018	M. A. Zeng	Technological Forecasting and Social Change	Posts	9649	Online community	2010	2017	O			O			O		MineMyText	O					O
Integrating patent analysis into technology roadmapping: A latent dirichlet allocation based technology assessment and roadmapping in the field of Blockchain	2021	H. Zhang et al.	Technological Forecasting and Social Change	Patents	2280	DII	N/A	2018				O			O		LDAvis				O	O
Discovery of topic evolution path and semantic relationship based on patent entity representation	2022	J. Z. Zhang et al.	Aslib Journal of Information Management	Patents	4871	DII	2008	2020				O			O		N/A	O
Early detection of technology opportunity based on analogy design and phrase semantic representation	2020	J. Z. Zhang and W. Q. Yu	Scientometrics	Patents	10806, 5235	DII	2009	2019	O			O			O		Python	O
Chinese technical terminology extraction based on DC-value and information entropy	2022	L. W. Zhang	Scientific Reports	Patents	60000	Shanghai intellectual property	2010	2020	O						O		Language Technology Platform							O
Patent Analysis of Shale Gas Technology in China and Implications for its Exploitation	2014	M. E. Zhang et al.	Energy Technology	Patents	2445	Chinese Patent Office	1987	2013	O			O			O		Thomson Data Analyzer	O					O
Identification of technology frontiers of artificial intelligence-assisted pathology based on patent citation network	2022	T. Zhang et al.	Plos One	Patents	1704	DII	1992	2021				O			O		Derwent Data Analyzer	O
Discovering and forecasting interactions in big data research: A learning-enhanced bibliometric study	2019	Y. Zhang et al.	Technological Forecasting and Social Change	Research papers	5840	WOS	2000	2015	O			O			O	O	Vantage Point	O
"Term clumping" for technical intelligence: A case study on dye-sensitized solar cells	2014	Y. Zhang et al.	Technological Forecasting and Social Change	Research papers	5784	WOS, EI Compendex	1991	2011	O			O			O	O	Vantage Point	O	O
Technology roadmapping for competitive technical intelligence	2016	Y. Zhang et al.	Technological Forecasting and Social Change	Research papers	13066	WOS	1991	2014	O			O	O		O		N/A		O		O
Topic analysis and forecasting for science, technology and innovation: Methodology with a case study focusing on big data research	2016	Y. Zhang et al.	Technological Forecasting and Social Change	Proposals	12915	NSF funds	N/A	N/A	O			O			O		N/A	O		O	O
How to combine term clumping and technology roadmapping for newly emerging science & technology competitive intelligence: "problem & solution'' pattern based semantic TRIZ tool and case study	2014	Y. Zhang et al.	Scientometrics	Research papers	5784	WOS, EI Compendex	1991	2011				O	O		O	O	GoldFire		O		O
Triple Helix innovation in China's dye-sensitized solar cell industry: hybrid methods with semantic TRIZ and technology roadmapping	2014	Y. Zhang et al.	Scientometrics	Patents	4116	DII	1991	2012				O			O	O	Vantage Point	O			O
Research and demonstration of technology opportunity identification model based on text classification and core patents	2022	X. X. Zhao et al.	Computers & Industrial Engineering	Patents	15553	Patsnap	N/A	2021	O		O				O		Python	O
A domain knowledge incorporated text mining approach for capturing user needs on BIM applications	2020	S. H. Zhou et al.	Engineering Construction and Architectural Management	Users’ comments	2120	Revit App Store	N/A	2018	O			O		O			Python							O
Identifying and Assessing Innovation Pathways for Emerging Technologies: A Hybrid Approach Based on Text Mining and Altmetrics	2021	X. Zhou et al.	Ieee Transactions on Engineering Management	Research papers	22901	WOS	2013	2018	O			O	O	O	O		Python	O				O
Tracing the system transformations and innovation pathways of an emerging technology: Solid lipid nanoparticles	2019	X. Zhou et al.	Technological Forecasting and Social Change	Research papers	5176	WOS	2000	2016	O			O	O			O	Goldfire, VantagePoint	O			O
A hybrid approach to detecting technological recombination based on text mining and patent network analysis	2019	X. Zhou et al.	Scientometrics	Research papers	374	WOS	2015	2018	O		O	O		O	O		Python	O						O
A novel method to identify emerging technologies using a semi-supervised topic clustering model: a case of 3D printing industry	2019	Y. Zhou et al.	Scientometrics	Research papers	5019	WOS	2013	2017	O			O			O		Stanford parser, OpenIE	O
An integrated solution for detecting rising technology stars in co-inventor networks	2019	L. Zhu et al.	Scientometrics	Patents	32960	DII	2007	2016				O			O	O	Vantage Point	O
Drug repurposing against Parkinson's disease by text mining the scientific literature	2020	Y. Zhu et al.	Library Hi Tech	Research papers	54100	PubMed	1945	2018	O		O				O		SemRep	O						O
